# Supplementary material for: CODEX, a neural network approach to explore signaling dynamics landscapes
Source: Mol Syst Biol. 2021 Apr 9;17(4):e10026. doi: 10.15252/msb.202010026 (PMC8034356; doi:10.15252/msb.202010026)
Supplement: Supplementary file 3 — Table EV1 [file MSB-17-e10026-s005.xls]

## Sheet: Table
Input	Classes	N class	Input size	N feats	Convolution layers	Stride	Padding	BatchNorm	ReLU
Synthetic activity	Full peak abudance	2	(1, 750)	10	4 * (5)^20 - (3)^20 - (3)^10	1	Same	Yes	Yes
ERK, Akt activity	Growth factor treatment	7	(2, 200)	10	4 * (3, 5)^20 - (3, 3)^20 - (3, 3)^10	(1, 1)	Same	Yes	Yes
SMAD2 activity	TGFꞵ1 dose	6	(1, 270)	15	4 * (5)^20 - (3)^20 - (3)^15	1	Same	Yes	Yes
p53 activity	Ionizing radiation dose + Cell line	60	(1, 75)	15	4 * (5)^20 - (3)^20 - (3)^15	1	Same	Yes	Yes
Drosophila movement	Male/female + Day/night light	4	(1, 4000)	10	4 * (5)^20 - (3)^20 - (3)^10	1	Same	Yes	Yes

## Sheet: Legend
Table EV1: Detailed CNN architectures. All architectures are convolutional, without intermediate pooling layers. Each convolution layer is followed by batch normalization and ReLU. Each convolution is performed with suitable padding to retain the size of the input through its successive representations in the CNN. The convolution layers are followed by a global average pooling and a fully connect…
