# Supplementary material for: CODEX, a neural network approach to explore signaling dynamics landscapes
Source: Mol Syst Biol. 2021 Apr 9;17(4):e10026. doi: 10.15252/msb.202010026 (PMC8034356; doi:10.15252/msb.202010026)
Supplement: Supplementary file 4 — Table EV2 [file MSB-17-e10026-s006.xls]

## Sheet: Table
		Predicted class
	Actual class	BTC	Starved	EGF	EPR	HGF	HRG	IGF
CNN	BTC	77	10	41	8	10	1	0
	Starved	4	88	2	1	77	8	6
	EGF	29	0	78	8	2	0	1
	EPR	8	1	13	97	2	3	0
	HGF	5	56	2	0	77	11	2
	HRG	1	5	2	0	8	150	11
	IGF	0	20	0	1	14	19	171
ResNet	BTC	66	5	52	6	4	0	0
	Starved	2	71	2	1	61	3	2
	EGF	35	0	65	15	1	1	0
	EPR	7	3	10	90	5	1	0
	HGF	12	74	4	2	95	12	7
	HRG	2	11	4	1	12	153	9
	IGF	0	16	1	0	12	22	173
Random Forest	BTC	64	5	44	11	12	1	0
	Starved	6	73	9	4	55	14	6
	EGF	25	1	60	13	1	0	0
	EPR	18	3	19	85	4	3	1
	HGF	4	63	2	1	78	17	5
	HRG	6	17	3	1	25	132	15
	IGF	1	18	1	0	15	25	164

## Sheet: Legend
Table EV2: Confusion matrix for GF treatments based on ERK/Akt trajectories. Results are from a single run of the test dataset through the classifiers. The CNN architecture refers to Fig.1; the ResNet architecture refers to Fig.EV3; the Random Forest classifier refers to Fig.3.
