# Supplementary material for: CODEX, a neural network approach to explore signaling dynamics landscapes
Source: Mol Syst Biol. 2021 Apr 9;17(4):e10026. doi: 10.15252/msb.202010026 (PMC8034356; doi:10.15252/msb.202010026)
Supplement: Supplementary file 5 — Table EV3 [file MSB-17-e10026-s001.xls]

## Sheet: Table
		Precision	Recall	F1score	Accuracy
CNN	BTC	53.31 ± 2.11	58.57 ± 2.74	55.79 ± 2.09	65.15 ± 0.81
	Starved	48.76 ± 1.73	50.18 ± 2.28	49.45 ± 1.80
	EGF	64.57 ± 2.11	58.00 ± 2.66	61.08 ± 2.06
	EPR	76.41 ± 2.22	83.27 ± 2.14	79.67 ± 1.68
	HGF	51.62 ± 2.32	40.39 ± 2.30	45.30 ± 2.13
	HRG	82.82 ± 1.64	77.46 ± 1.91	80.03 ± 1.40
	IGF	74.58 ± 1.49	90.01 ± 1.30	81.56 ± 1.13
ResNet	BTC	50.67 ± 2.10	51.51 ± 2.55	51.06 ± 2.06	62.52 ± 0.80
	Starved	49.36 ± 1.85	42.04 ± 1.98	45.39 ± 1.76
	EGF	55.80 ± 2.41	46.37 ± 2.71	50.62 ± 2.34
	EPR	74.65 ± 2.13	81.05 ± 2.21	77.69 ± 1.67
	HGF	44.97 ± 1.72	46.16 ± 2.29	45.54 ± 1.86
	HRG	78.13 ± 1.71	79.93 ± 1.58	79.00 ± 1.28
	IGF	76.86 ± 1.50	88.25 ± 1.45	82.15 ± 1.17
Random Forest	BTC	46.72	51.61	49.04	58.05
	Starved	43.71	40.56	42.07
	EGF	60.00	43.48	50.42
	EPR	63.91	73.91	68.55
	HGF	45.88	41.05	43.33
	HRG	66.33	68.75	67.52
	IGF	73.21	85.86	79.04

## Sheet: Legend
Table EV3: Classification metrics for GF treatments based on ERK/Akt trajectories. Because of the randomness induced by the random cropping of the input trajectories into segments suitable for the CNN and ResNet input dimensions, the test set was run 1000 times through both models to estimate the metrics. Values indicate the averages and the standard deviations of the metrics. The CNN architectur…
