# Supplementary material for: CODEX, a neural network approach to explore signaling dynamics landscapes
Source: Mol Syst Biol. 2021 Apr 9;17(4):e10026. doi: 10.15252/msb.202010026 (PMC8034356; doi:10.15252/msb.202010026)
Supplement: Supplementary file 6 — Movie EV1 [file MSB-17-e10026-s003.zip]

Archive with 2 entries (2 files):
- CODEX-full.mp4
- README.txt
