# Supplementary material for: CODEX, a neural network approach to explore signaling dynamics landscapes
Source: Mol Syst Biol. 2021 Apr 9;17(4):e10026. doi: 10.15252/msb.202010026 (PMC8034356; doi:10.15252/msb.202010026)
Supplement: Supplementary file 6 — Movie EV1 [file MSB-17-e10026-s003.zip › README.txt]

Movie EV1: Interactive application to project and browse CNN features with t-SNE. The video presents the interface of CODEX’s companion application to visualize single-cell trajectories in a t-SNE projection of their CNN features. A projection of the CNN features learnt for the GF validation dataset was chosen as an illustrative example. The CNN which builds the features and the t-SNE parameters are identical to the ones used to generate Fig.1b. The top banner regroups the parameters of the t-SNE projection. The bottom-left panel represents the projection itself, where each point corresponds to a single-cell, bivariate trajectory of ERK and Akt activity. Each point is colored by the GF applied to the corresponding cell. Upon hovering the cursor over a point, the associated trajectory is displayed in the bottom-right panel. In the bottom-right corner, a table displays the CNN prediction probabilities. Trajectories can be overlaid with CAMs and guided backpropagation for any class of the dataset. Both can further be binarized using mean threshold or Li’s minimum cross entropy threshold.
